# Supplementary material for: Adiponectin C1q/Tumor Necrosis Factor-Related Protein 13 (CTRP13) Protects against Renal Inflammation and Fibrosis in Obstructive Nephropathy
Source: Biomedicines. 2023 Dec 25;12(1):51. doi: 10.3390/biomedicines12010051 (PMC10812933; doi:10.3390/biomedicines12010051)
Supplement: Supplementary file 1 [file biomedicines-12-00051-s001.zip]

Archive with 1 entries (1 files):
- biomedicines-2729906-supplementary.pdf
